# Supplementary material for: A prognostic model for colorectal cancer based on CEA and a 48-multiplex serum biomarker panel
Source: Sci Rep. 2021 Feb 22;11:4287. doi: 10.1038/s41598-020-80785-1 (PMC7900104; doi:10.1038/s41598-020-80785-1)
Supplement: Supplementary file 2 — Supplementary Table 1. Patient charasteristics in 328 colorectal cancer patients. Abbreviations: IQR = interquartile range; CEA = Carcinoembryonic antigen. [file 41598_2020_80785_MOESM2_ESM.xlsx]

## Sheet: Table 1
A Prognostic Model for Colorectal Cancer based on CEA										n (%)
and a 48-multiplex Serum Biomarker Panel							Gender
								Female		157 (47.9)
Kajsa Björkman1, Sirpa Jalkanen2, Marko Salmi2, Harri Mustonen1, Tuomas Kaprio1,								Male		171 (52.1)
Henna Kekki3, Kim Pettersson3, Camilla Böckelman1,4* and Caj Haglund1,4*							Age
								Median (IQR), years		67.1 (57.5-75.7)
1Research Programs Unit, Translational Cancer Medicine, University of Helsinki,							AJCC stage
Helsinki, Finland								I		56 (17.1)
2MediCity Research Laboratory and Institute of Biomedicine, University of Turku,								II		100 (30.5)
Turku, Finland								III		113 (34.5)
3Department of Biochemistry, University of Turku, Turku, Finland								IV		59 (18.0)
4Department of Surgery, University of Helsinki and Helsinki University Hospital,							Histologic type
Helsinki, Finland								Non-mucinous adenocarcinoma		299 (91.2)
*Shared last authorship								Mucinous adenocarcinoma		28 (8.50)
								Missing		1 (0.30)
							Side
								Right		90 (27.4)
								Left		238 (72.6)
							Location
								Colon		153 (46.6)
								Rectum		175 (53.4)
							CEA
								≤ 4 µg/L		184 (56.1)
								> 4 µg/L		142 (43.3)
								Missing		2 (0.6)
							Abbreviations: IQR = interquartile range; CEA = Carcinoemryonic antigen
