# Supplementary material for: A prognostic model for colorectal cancer based on CEA and a 48-multiplex serum biomarker panel
Source: Sci Rep. 2021 Feb 22;11:4287. doi: 10.1038/s41598-020-80785-1 (PMC7900104; doi:10.1038/s41598-020-80785-1)
Supplement: Supplementary file 3 — Supplementary Table 2. List of biomarkers used in the enzyme-linked immunosorbent assay. [file 41598_2020_80785_MOESM3_ESM.xlsx]

## Sheet: Sheet1
A Prognostic Model for Colorectal Cancer based on CEA				Abbreviation	Full name
and a 48-multiplex Serum Biomarker Panel				CTACK	C-C motif chemokine 27
				Eotaxin	Eotaxin
Kajsa Björkman1, Sirpa Jalkanen2, Marko Salmi2, Harri Mustonen1, Tuomas Kaprio1,				FGF basic	Fibroblast growth factor
Henna Kekki3, Kim Pettersson3, Camilla Böckelman1,4* and Caj Haglund1,4*				G-CSF	Granulocyte colony-stimulating factor
				GM-CSF	Granulocyte-macrophage colony-stimulating factor
1Research Programs Unit, Translational Cancer Medicine, University of Helsinki,				GRO-α	Growth-regulated alpha protein
Helsinki, Finland				HGF	Hepatocyte Growth Factor
2MediCity Research Laboratory and Institute of Biomedicine, University of Turku,				IFN-α2	Interferon Alpha 2
Turku, Finland				IFN-γ	Interferon Gamma
3Department of Biochemistry, University of Turku, Turku, Finland				IL-10	Interleukin 10
4Department of Surgery, University of Helsinki and Helsinki University Hospital,				IL-12 (p40)	Interleukin 12
Helsinki, Finland				IL-12 (p70)	Interleukin 12
*Shared last authorship				IL-13	Interleukin 13
				IL-15	Interleukin 15
				IL-16	Interleukin 16
				IL-17	Interleukin 17
				IL-18	Interleukin 18
				IL-1ra	Interleukin 1 Receptor Antagonist
				IL-1α	Interleukin 1 Alpha
				IL-1β	Interleukin 1 Beta
				IL-2	Interleukin 2
				IL-2Rα	Interleukin 2 Receptor Subunit Alpha
				IL-3	Interleukin 3
				IL-4	Interleukin 4
				IL-5	Interleukin 5
				IL-6	Interleukin 6
				IL-7	Interleukin 7
				IL-8	Interleukin 8
				IL-9	Interleukin 9
				IP-10	Interferon-Inducible Cytokine 10
				LIF	Leukemia inhibitory factor
				M-CSF	Macrophage colony-stimulating factor 1
				MCP-1 (MCAF)	C-C motif chemokine 2
				MCP-3	C-C motif chemokine 7
				MIF	Macrophage Migration Inhibitory Factor
				MIG	C-X-C chemokine receptor type 3
				MIP-1α	C-C motif chemokine 3
				MIP-1β	C-C motif chemokine 4
				PDGF-BB	Platelet-derived growth factor subunit beta
				RANTES	C-C motif chemokine 5
				SCF	Kit ligand
				SCGF-β	Stem cell growth factor Beta
				SDF-1α	Stromal cell-derived factor 1 alpha
				TNF-α	Tumor necrosis factor Alpha
				TNF-β	Tumor necrosis factor Beta
				TRAIL	Tumor necrosis factor ligand superfamily member 10
				VEGF	Vascular endothelial growth factor
				β-NGF	Beta-nerve growth factor
